# Supplementary material for: Association Between Disease Activity of Systemic Lupus Erythematosus and Resting Electrocardiogram Abnormalities
Source: J Clin Med. 2025 Mar 7;14(6):1799. doi: 10.3390/jcm14061799 (PMC11943163; doi:10.3390/jcm14061799)
Supplement: Supplementary file 1 [file jcm-14-01799-s001.zip]

Archive with 1 entries (1 files):
- jcm-3400285-supplementary.pdf
